# Supplementary material for: Analysis of a Library of Escherichia coli Transporter Knockout Strains to Identify Transport Pathways of Antibiotics
Source: Antibiotics (Basel). 2022 Aug 19;11(8):1129. doi: 10.3390/antibiotics11081129 (PMC9405208; doi:10.3390/antibiotics11081129)
Supplement: Supplementary file 1 [file antibiotics-11-01129-s001.zip]

Archive with 2 entries (2 files):
- Supplementary Figures.pdf
- Table S1. GrowthParameters.xlsx
